# Supplementary material for: Kaempferol Regulates Lipid Homeostasis, Endocannabinoid System, and PPARα in Rat Cerebral Cortex Following BCCAO/R
Source: Biomolecules. 2025 Oct 11;15(10):1440. doi: 10.3390/biom15101440 (PMC12563104; doi:10.3390/biom15101440)
Supplement: Supplementary file 1 [file biomolecules-15-01440-s001.zip]

Archive with 2 entries (2 files):
- biomolecules-3839299-Original WB images.pdf
- biomolecules-3839299-SUPPLEM.pdf
